# Supplementary material for: PredCMB: predicting changes in microbial metabolites based on the gene–metabolite network analysis of shotgun metagenome data
Source: Bioinformatics. 2025 Jan 15;41(1):btaf020. doi: 10.1093/bioinformatics/btaf020 (PMC11771765; doi:10.1093/bioinformatics/btaf020)
Supplement: btaf020_Supplementary_Data [file btaf020_supplementary_data.zip]

Archive with 1 entries (1 files):
- dfd87_SupplementaryDocument.pdf
